# Supplementary material for: Effects of Selective and Mixed-Action Kappa and Delta Opioid Receptor Agonists on Pain-Related Behavioral Depression in Mice
Source: Molecules. 2024 Jul 16;29(14):3331. doi: 10.3390/molecules29143331 (PMC11279860; doi:10.3390/molecules29143331)
Supplement: Supplementary file 1 [file molecules-29-03331-s001.zip]

Archive with 1 entries (1 files):
- molecules-3078284-supplementary.pdf
